# Supplementary material for: Potential Health Benefits of Yeast-Leavened Bread Containing LAB Pediococcus pentosaceus Fermented Pitaya (Hylocereus undatus): Both In Vitro and In Vivo Aspects
Source: Foods. 2022 Oct 28;11(21):3416. doi: 10.3390/foods11213416 (PMC9653669; doi:10.3390/foods11213416)
Supplement: Supplementary file 1 [file foods-11-03416-s001.zip]

Archive with 1 entries (1 files):
- foods-1929245-supplementary.pdf
